# Supplementary material for: Transformational Leadership, Psychological Safety, and Concussion Reporting Intentions in Team-Sport Athletes
Source: Int J Environ Res Public Health. 2025 Mar 7;22(3):393. doi: 10.3390/ijerph22030393 (PMC11941984; doi:10.3390/ijerph22030393)
Supplement: Supplementary file 1 [file ijerph-22-00393-s001.zip]

Archive with 3 entries (3 files):
- Supplementary File 1 (Proof Read).pdf
- Supplementary File 2 (Proof Read).pdf
- Supplementary File 3 (Proof Read).pdf
